# Supplementary material for: CD40 ligand antagonist dazodalibep in Sjögren’s disease: a randomized, double-blinded, placebo-controlled, phase 2 trial
Source: Nat Med. 2024 Jun 5;30(6):1583–92. doi: 10.1038/s41591-024-03009-3 (PMC11186761; doi:10.1038/s41591-024-03009-3)
Supplement: Supplementary file 3 — Supplementary Data 1 Supplementary Fig. 1 source data. [file 41591_2024_3009_MOESM3_ESM.xlsx]

## Sheet: Figure E8A
Timepoint	PBO-DAZ			DAZ-PBO
	Adj. Geometric Mean Ratio to BL	90% CI Lower Limit	90% CI Upper Limit	Adj. Geometric Mean Ratio to BL	90% CI Lower Limit	90% CI Upper Limit
Baseline	1			1
29	0.86	0.75	1	0.76	0.65	0.88
57	0.93	0.85	1.03	0.54	0.49	0.59
85	0.9	0.81	0.99	0.61	0.55	0.68
113	0.97	0.87	1.08	0.63	0.57	0.71
141	0.92	0.81	1.04	0.68	0.6	0.77
169	1	0.88	1.14	0.67	0.59	0.77
197	0.64	0.56	0.72	0.84	0.74	0.95
225	0.62	0.56	0.69	1	0.9	1.13
253	0.62	0.54	0.7	0.99	0.87	1.14
281	0.61	0.54	0.67	1.02	0.91	1.14
309	0.64	0.58	0.72	0.96	0.86	1.08
365	1	0.9	1.11	1.05	0.95	1.17

## Sheet: FigureE8B
Timepoint	PBO-DAZ			DAZ-PBO
	Adj. Geometric Mean Ratio to BL	90% CI Lower Limit	90% CI Upper Limit	Adj. Geometric Mean Ratio to BL	90% CI Lower Limit	90% CI Upper Limit
Baseline	1			1
15	1.01	0.96	1.05	0.98	0.93	1.02
29	1.02	0.95	1.1	0.89	0.82	0.96
57	1.07	0.97	1.18	0.76	0.69	0.84
85	1.11	0.98	1.26	0.72	0.64	0.82
113	1.1	0.97	1.26	0.69	0.6	0.79
141	1.05	0.92	1.2	0.66	0.58	0.76
169	1.13	1	1.29	0.66	0.58	0.75
197	0.97	0.86	1.1	0.67	0.59	0.76
225	0.9	0.83	0.97	0.82	0.75	0.88
253	0.84	0.76	0.92	0.99	0.89	1.1
281	0.78	0.7	0.86	0.97	0.87	1.09
309	0.74	0.67	0.82	1.02	0.92	1.14
365	0.82	0.75	0.9	1.11	1	1.22

## Sheet: Figure E8C
Timepoint	PBO-DAZ			DAZ-PBO
	Adj. Geometric Mean Ratio to BL	90% CI Lower Limit	90% CI Upper Limit	Adj. Geometric Mean Ratio to BL	90% CI Lower Limit	90% CI Upper Limit
Baseline	1			1
15	1.01	0.93	1.11	0.53	0.48	0.58
29	1.06	0.96	1.16	0.62	0.56	0.68
57	1	0.9	1.1	0.61	0.55	0.68
85	1.04	0.94	1.15	0.53	0.48	0.59
141	1.08	0.99	1.17	0.57	0.52	0.62
169	1.06	0.96	1.17	0.56	0.51	0.62
197	0.79	0.71	0.88	0.78	0.7	0.87
225	0.71	0.64	0.8	0.87	0.78	0.98
253	0.68	0.61	0.76	0.92	0.82	1.02
281	0.68	0.61	0.76	0.91	0.81	1.02
309	0.67	0.6	0.76	1.01	0.89	1.13
365	1.03	0.93	1.15	0.99	0.89	1.1

## Sheet: Figure E8D
Timepoint	PBO-DAZ			DAZ-PBO
	Adj. Geometric Mean Ratio to BL	90% CI Lower Limit	90% CI Upper Limit	Adj. Geometric Mean Ratio to BL	90% CI Lower Limit	90% CI Upper Limit
Baseline	1			1
15	0.97	0.93	1.02	0.91	0.87	0.96
29	1	0.93	1.07	0.84	0.78	0.9
57	0.95	0.88	1.03	0.72	0.66	0.78
85	1.01	0.92	1.12	0.61	0.56	0.68
113	0.97	0.88	1.07	0.6	0.54	0.66
141	0.96	0.88	1.06	0.58	0.52	0.64
169	0.94	0.84	1.05	0.54	0.48	0.61
197	0.79	0.72	0.87	0.57	0.51	0.63
225	0.74	0.67	0.82	0.71	0.64	0.78
253	0.69	0.62	0.77	0.79	0.71	0.89
281	0.64	0.58	0.72	0.87	0.78	0.98
309	0.63	0.57	0.71	0.97	0.86	1.09
365	0.74	0.66	0.83	1.04	0.92	1.17
