# Supplementary material for: CD40 ligand antagonist dazodalibep in Sjögren’s disease: a randomized, double-blinded, placebo-controlled, phase 2 trial
Source: Nat Med. 2024 Jun 5;30(6):1583–92. doi: 10.1038/s41591-024-03009-3 (PMC11186761; doi:10.1038/s41591-024-03009-3)
Supplement: Supplementary file 4 — Source data. [file 41591_2024_3009_MOESM4_ESM.xlsx]

## Sheet: Figure 2A
Timepoint	Placebo Group		DAZ Group
	LS Mean	SE	LS Mean	SE
Baseline	0		0
29	-1.4	0.5	-2.3	0.5
57	-3	0.5	-3.1	0.6
85	-4.3	0.6	-4.9	0.6
113	-4.4	0.6	-5.6	0.6
141	-4.9	0.6	-5.9	0.7
169	-4.1	0.6	-6.3	0.6

## Sheet: Figure 2B
Domain	Placebo Group Responders	DAZ Group Responders
Biological	6/17	6/21
Hematological	3/18	4/15
Cutaneous	3/4	6/8
Articular	23/32	28/32
Glandular	10/17	11/15
Lymphodenopathy	9/18	10/11
Constitutional	4/8	8/10

## Sheet: Figure 2C
	ESSDAI [3] Response		ESSDAI [4] Response		ESSDAI [5] Response
Timepoint	Placebo Group	DAZ Group	Placebo Group	DAZ Group	Placebo Group	DAZ Group
	%	%	%	%	%	%
Baseline	0	0	0	0	0	0
29	29.7	30.6	18.9	30.6	8.1	22.2
57	54.1	36.1	40.5	36.1	24.3	33.3
85	62.2	58.3	54.1	50	37.8	47.2
113	56.8	69.4	51.4	63.9	29.7	58.3
141	64.9	72.2	54.1	63.9	35.1	55.6
169	59.5	72.2	48.6	66.7	35.1	61.1
