# Supplementary material for: CD40 ligand antagonist dazodalibep in Sjögren’s disease: a randomized, double-blinded, placebo-controlled, phase 2 trial
Source: Nat Med. 2024 Jun 5;30(6):1583–92. doi: 10.1038/s41591-024-03009-3 (PMC11186761; doi:10.1038/s41591-024-03009-3)
Supplement: Supplementary file 5 — Source data. [file 41591_2024_3009_MOESM5_ESM.xlsx]

## Sheet: Figure 3A
Timepoint	Placebo Group		DAZ Group
	LS Mean	SE	LS Mean	SE
Baseline	0		0
29	-0.38	0.18	-0.93	0.18
57	-0.56	0.17	-1.36	0.17
85	-0.76	0.2	-1.43	0.21
113	-0.56	0.18	-1.61	0.19
141	-0.67	0.2	-1.92	0.2
169	-0.53	0.23	-1.8	0.23

## Sheet: Figure 3B
	ESSPRI Response
Timepoint	Placebo Group	DAZ Group
	%	%
Baseline	0	0
29	36.7	49.6
57	33.1	70.6
85	35	60.6
113	32.9	60.5
141	46.6	75
169	33.2	66.4

## Sheet: Figure 3C
	Dryness				Fatigue				Pain
Timepoint	Placebo Group		DAZ Group		Placebo Group		DAZ Group		Placebo Group		DAZ Group
	LS Mean	SE	LS Mean	SE	LS Mean	SE	LS Mean	SE	LS Mean	SE	LS Mean	SE
Baseline	0		0		0		0		0		0
29	-0.5	0.2	-0.9	0.2	-0.4	0.3	-0.7	0.3	-0.3	0.3	-1	0.3
57	-0.6	0.2	-1.4	0.2	-0.3	0.2	-1	0.2	-0.7	0.2	-1.6	0.2
85	-0.9	0.2	-1.4	0.2	-0.6	0.3	-1.3	0.3	-0.8	0.3	-1.5	0.3
113	-1	0.2	-1.7	0.2	-0.3	0.2	-1.5	0.3	-0.4	0.3	-1.6	0.3
141	-0.8	0.2	-2.1	0.2	-0.6	0.3	-1.6	0.3	-0.6	0.3	-2	0.3
169	-0.8	0.3	-1.9	0.3	-0.3	0.3	-1.7	0.3	-0.4	0.3	-1.8	0.3
