# Supplementary material for: CD40 ligand antagonist dazodalibep in Sjögren’s disease: a randomized, double-blinded, placebo-controlled, phase 2 trial
Source: Nat Med. 2024 Jun 5;30(6):1583–92. doi: 10.1038/s41591-024-03009-3 (PMC11186761; doi:10.1038/s41591-024-03009-3)
Supplement: Supplementary file 6 — Source data. [file 41591_2024_3009_MOESM6_ESM.xlsx]

## Sheet: Sheet1
Timepoint	PBO-DAZ		DAZ-PBO
	LS Mean	SE	LS Mean	SE
Baseline	0		0
29	-1.4	0.5	-2.3	0.5
57	-3	0.5	-3.1	0.6
85	-4.3	0.6	-4.9	0.6
113	-4.4	0.6	-5.6	0.6
141	-4.9	0.6	-5.9	0.7
169	-4.1	0.6	-6.3	0.6
197	-6	0.5	-5.8	0.6
225	-6.1	0.6	-5.2	0.6
253	-6.9	0.6	-4.8	0.6
281	-6.4	0.6	-5.9	0.6
309	-6.2	0.6	-6.2	0.6
365	-6.3	0.6	-4.4	0.6
