# Supplementary material for: CD40 ligand antagonist dazodalibep in Sjögren’s disease: a randomized, double-blinded, placebo-controlled, phase 2 trial
Source: Nat Med. 2024 Jun 5;30(6):1583–92. doi: 10.1038/s41591-024-03009-3 (PMC11186761; doi:10.1038/s41591-024-03009-3)
Supplement: Supplementary file 7 — Source data. [file 41591_2024_3009_MOESM7_ESM.xlsx]

## Sheet: Sheet1
Timepoint	PBO-DAZ		DAZ-PBO
	LS Mean	SE	LS Mean	SE
Baseline	0		0
29	-0.38	0.18	-0.93	0.18
57	-0.56	0.17	-1.36	0.17
85	-0.76	0.2	-1.43	0.21
113	-0.56	0.18	-1.61	0.19
141	-0.67	0.2	-1.92	0.2
169	-0.53	0.23	-1.8	0.23
197	-0.63	0.2	-1.7	0.21
225	-0.91	0.22	-1.51	0.22
253	-0.96	0.23	-1.66	0.23
281	-1.26	0.22	-1.82	0.22
309	-1.42	0.25	-1.85	0.26
365	-1.34	0.25	-1.92	0.25
