# Supplementary material for: CD40 ligand antagonist dazodalibep in Sjögren’s disease: a randomized, double-blinded, placebo-controlled, phase 2 trial
Source: Nat Med. 2024 Jun 5;30(6):1583–92. doi: 10.1038/s41591-024-03009-3 (PMC11186761; doi:10.1038/s41591-024-03009-3)
Supplement: Supplementary file 8 — Source data. [file 41591_2024_3009_MOESM8_ESM.xlsx]

## Sheet: Sheet1
Timepoint	PBO-DAZ		DAZ-PBO
	LS Mean	SE	LS Mean	SE
Baseline	0		0
29	0.1	0.2	0	0.2
57	0	0.3	0	0.3
85	0.1	0.2	0	0.2
113	0	0.3	-0.6	0.3
141	0.3	0.3	-0.6	0.3
169	0.3	0.3	-0.3	0.3
197	-0.2	0.3	-0.6	0.3
225	-0.5	0.3	-0.3	0.3
253	-0.4	0.3	-0.1	0.3
281	-0.2	0.4	0.5	0.4
309	-0.4	0.4	0.7	0.4
365	0	0.4	0.7	0.4
