# Supplementary material for: CD40 ligand antagonist dazodalibep in Sjögren’s disease: a randomized, double-blinded, placebo-controlled, phase 2 trial
Source: Nat Med. 2024 Jun 5;30(6):1583–92. doi: 10.1038/s41591-024-03009-3 (PMC11186761; doi:10.1038/s41591-024-03009-3)
Supplement: Supplementary file 9 — Source data. [file 41591_2024_3009_MOESM9_ESM.xlsx]

## Sheet: Figure E5A
Timepoint	PBO-DAZ		DAZ-PBO
	LS Mean	SE	LS Mean	SE
Baseline	0		0
29	-0.51	0.2	-0.69	0.21
57	-0.92	0.26	-1.16	0.27
85	-1.21	0.26	-1.43	0.27
113	-1.54	0.27	-1.52	0.29
141	-1.36	0.3	-1.3	0.32
169	-1.12	0.29	-1.8	0.31
197	-1.4	0.26	-1.46	0.27
225	-1.01	0.25	-1.46	0.26
253	-1.58	0.32	-1.06	0.34
281	-1.57	0.29	-1.1	0.31
309	-1.45	0.29	-1.23	0.31
365	-1.45	0.29	-0.96	0.31

## Sheet: FigureE5B
	ESSDAI [3] Response
Timepoint	PBO-DAZ	DAZ-PBO
	%	%
Baseline	0	0
29	29.7	30.6
57	54.1	36.1
85	62.2	58.3
113	56.8	69.4
141	64.9	72.2
169	59.5	72.2
197	72.2	79.4
225	77.8	61.8
253	77.8	64.7
281	77.8	70.6
309	75	76.5
365	66.7	55.9

## Sheet: Figure E5C
	ESSDAI [4] Response
Timepoint	PBO-DAZ	DAZ-PBO
	%	%
Baseline	0	0
29	18.9	30.6
57	40.5	36.1
85	54.1	50
113	51.4	63.9
141	54.1	63.9
169	48.6	66.7
197	66.7	73.5
225	66.7	61.8
253	72.2	61.8
281	75	64.7
309	66.7	73.5
365	66.7	52.9

## Sheet: Figure E5D
Timepoint	PBO-DAZ		DAZ-PBO
	LS Mean	SE	LS Mean	SE
Baseline	0		0
29	2.5	1.2	5.5	1.3
57	4	1.2	5.9	1.3
85	6.5	1.3	6.5	1.4
113	7.1	1.5	8.4	1.5
141	6.1	1.6	8.1	1.7
169	5.8	1.6	8.1	1.6
197	5.6	1.4	7.7	1.5
225	4.6	1.5	8.2	1.6
253	7	1.5	6.5	1.6
281	6.3	1.5	6.6	1.6
309	6.5	1.7	6.2	1.7
365	6.6	1.5	6.1	1.6

## Sheet: Figure E5E
Timepoint	PBO-DAZ		DAZ-PBO
	LS Mean	SE	LS Mean	SE
Baseline	0		0
29	-2.28	3.84	-3.36	4.2
57	-9.78	3.32	-11.39	3.46
85	-9.54	3.7	-15.97	3.77
113	-11.14	3.43	-17.49	3.63
141	-13.78	3.42	-15.62	3.57
169	-14.02	3.06	-16	3.22
197	-13.42	3.84	-13.48	3.98
225	-15.15	3.35	-11.2	3.51
253	-17.54	3.39	-12.24	3.55
281	-17.03	3.28	-17.14	3.46
309	-16.24	3.15	-14.49	3.3
365	-12.44	3.25	-12.56	3.38

## Sheet: Figure E5F
Timepoint	PBO-DAZ		DAZ-PBO
	LS Mean	SE	LS Mean	SE
Baseline	0		0
29	-0.2	0.1	-0.4	0.1
57	-0.2	0.1	-0.4	0.1
85	-0.5	0.1	-0.6	0.1
113	-0.6	0.1	-0.6	0.1
141	-0.6	0.1	-0.4	0.1
169	-0.5	0.1	-0.6	0.1
197	-0.5	0.1	-0.6	0.1
225	-0.5	0.1	-0.3	0.1
253	-0.6	0.1	-0.3	0.1
281	-0.6	0.1	-0.4	0.1
309	-0.5	0.1	-0.4	0.1
365	-0.6	0.1	-0.5	0.1
