# Supplementary material for: CD40 ligand antagonist dazodalibep in Sjögren’s disease: a randomized, double-blinded, placebo-controlled, phase 2 trial
Source: Nat Med. 2024 Jun 5;30(6):1583–92. doi: 10.1038/s41591-024-03009-3 (PMC11186761; doi:10.1038/s41591-024-03009-3)
Supplement: Supplementary file 10 — Source data. [file 41591_2024_3009_MOESM10_ESM.xlsx]

## Sheet: Figure E6A
	ESSPRI Response
Timepoint	PBO-DAZ	DAZ-PBO
	%	%
Baseline	0	0
29	36.7	49.6
57	33.1	70.6
85	35	60.6
113	32.9	60.5
141	46.6	75
169	33.2	66.4
197	42.3	69.4
225	48.1	61.2
253	42.3	65.3
281	51.9	61.2
309	53.8	67.3
365	50	57.1

## Sheet: FigureE6B
Timepoint	PBO-DAZ		DAZ-PBO
	LS Mean	SE	LS Mean	SE
Baseline	0		0
29	1.9	1	4.5	1
57	4.5	1	5.8	1
85	4.5	1.3	7.9	1.3
113	4	1.2	7.7	1.2
141	4.1	1.3	8.5	1.4
169	2.8	1.4	8.1	1.4
197	3.7	1.3	7.8	1.3
225	5.6	1.3	7.2	1.4
253	5.2	1.3	8.4	1.3
281	5.6	1.3	7.3	1.4
309	6.7	1.3	7.9	1.3
365	7	1.3	9.8	1.3

## Sheet: Figure E6C
Timepoint	PBO-DAZ		DAZ-PBO
	LS Mean	SE	LS Mean	SE
Baseline	0		0
29	-6.43	2.19	-5.66	2.18
57	-10.58	2.94	-8.64	3.01
85	-6.94	2.73	-12.81	2.77
113	-8.05	2.73	-12.12	2.78
141	-11.15	2.4	-12.04	2.47
169	-8.52	2.94	-13.95	2.95
197	-9.7	3.12	-13.7	3.24
225	-10.56	2.89	-10.98	2.95
253	-9.7	2.8	-17.28	2.79
281	-9.78	2.76	-12.53	2.79
309	-7.89	3.05	-14.68	3.09
365	-6.7	3.09	-14.25	3.09
365

## Sheet: Figure E6D
Timepoint	PBO-DAZ		DAZ-PBO
	LS Mean	SE	LS Mean	SE
Baseline	0		0
29	-0.3	0.1	-0.3	0.1
57	-0.4	0.1	-0.5	0.1
85	-0.4	0.1	-0.5	0.1
113	-0.5	0.1	-0.7	0.1
141	-0.4	0.1	-0.7	0.1
169	-0.4	0.1	-0.6	0.1
197	-0.5	0.1	-0.7	0.1
225	-0.6	0.1	-0.6	0.1
253	-0.6	0.1	-0.7	0.1
281	-0.7	0.1	-0.7	0.1
309	-0.7	0.1	-0.6	0.1
365	-0.7	0.1	-0.8	0.1
