# Supplementary material for: CD40 ligand antagonist dazodalibep in Sjögren’s disease: a randomized, double-blinded, placebo-controlled, phase 2 trial
Source: Nat Med. 2024 Jun 5;30(6):1583–92. doi: 10.1038/s41591-024-03009-3 (PMC11186761; doi:10.1038/s41591-024-03009-3)
Supplement: Supplementary file 11 — Source data. [file 41591_2024_3009_MOESM11_ESM.xlsx]

## Sheet: Figure E7A
Timepoint	PBO-DAZ		DAZ-PBO
	LS Mean	SE	LS Mean	SE
Baseline	0		0
29	-2	0.8	-2.2	0.8
57	-1.7	0.8	-2.9	0.9
85	-2.6	0.7	-5.1	0.8
113	-2.6	0.8	-5.3	0.9
141	-3.6	0.8	-4.8	0.9
169	-3.4	0.9	-4.9	1
197	-3.4	0.9	-5.4	0.9
225	-3.2	0.9	-5.6	0.9
253	-4	0.9	-4.6	1
281	-4.1	0.8	-5	0.8
309	-4.5	0.7	-5.7	0.7
365	-4	0.8	-4.1	0.9

## Sheet: FigureE7B
Timepoint	PBO-DAZ		DAZ-PBO
	LS Mean	SE	LS Mean	SE
Baseline	0		0
29	-1.2	0.5	-1.9	0.5
57	-1.5	0.5	-1.9	0.5
85	-2.6	0.3	-3.3	0.4
113	-2.8	0.3	-3.1	0.3
141	-2.9	0.3	-3.1	0.4
169	-2.6	0.4	-3.3	0.4
197	-3.4	0.2	-3.4	0.2
225	-3.1	0.5	-2.9	0.5
253	-3.3	0.4	-2.9	0.4
281	-3.3	0.3	-2.9	0.3
309	-3.4	0.2	-3.4	0.3
365	-3.5	0.3	-2.5	0.4

## Sheet: Figure E7C
Timepoint	PBO-DAZ		DAZ-PBO
	LS Mean	SE	LS Mean	SE
Baseline	0		0
85	0.05	0.13	0.42	0.13
169	0.14	0.11	0.39	0.12
253	0.29	0.17	0.47	0.18
309	0.2	0.13	0.36	0.14
365	0.24	0.15	0.41	0.15

## Sheet: Figure E7D
Timepoint	PBO-DAZ		DAZ-PBO
	LS Mean	SE	LS Mean	SE
Baseline	0		0
29	-0.6	0.3	0	0.3
57	-0.5	0.3	-0.3	0.3
85	0.2	0.4	-0.7	0.5
113	-0.3	0.4	-1	0.4
141	-0.1	0.4	-0.9	0.5
169	0	0.6	-0.6	0.6
197	-0.6	0.4	-0.5	0.4
225	-1.1	0.3	-0.9	0.3
253	-1.1	0.5	-0.4	0.5
281	-1.1	0.4	-0.4	0.4
309	-1.2	0.3	-0.4	0.3
365	-0.8	0.4	-0.3	0.4

## Sheet: Figure E7E
Timepoint	PBO-DAZ		DAZ-PBO
	LS Mean	SE	LS Mean	SE
Baseline	0		0
29	0	0.1	0.1	0.1
57	0.1	0.1	0.1	0.1
85	0.3	0.1	-0.1	0.1
113	0.2	0.2	0	0.2
141	0.4	0.2	0	0.2
169	0.4	0.2	0.1	0.2
197	0.5	0.2	-0.1	0.2
225	0.3	0.1	0	0.2
253	0.3	0.2	0.5	0.2
281	0.4	0.2	0.4	0.2
309	0.3	0.2	0.3	0.2
365	0.7	0.3	0.5	0.3

## Sheet: Figure E7F
Timepoint	PBO-DAZ		DAZ-PBO
	LS Mean	SE	LS Mean	SE
Baseline	0		0
85	0.02	0.07	0.1	0.07
169	-0.01	0.12	0.2	0.12
253	0.06	0.08	0.18	0.08
309	0.08	0.1	0.31	0.11
365	0.07	0.09	0.17	0.09
